# Supplementary material for: GlomSpheres as a 3D co-culture spheroid model of the kidney glomerulus for rapid drug-screening
Source: Commun Biol. 2021 Dec 2;4:1351. doi: 10.1038/s42003-021-02868-7 (PMC8640035; doi:10.1038/s42003-021-02868-7)
Supplement: Supplementary file 5 — Supplementary Data 1 [file 42003_2021_2868_MOESM5_ESM.xlsx]

## Sheet: Fig 2j
Podocyte	GEnC	Coculture
36.326	52.28	22.782
44.161	38.678	21.977
22.882	45.207	25.303
20.842	33.171	46.269
36.149	32.096	32.798
35.056	32.995	57.136
30.433	20.615	44.346
24.886	20.64	35.184
24.192	49.402	59.143
26.231	21.31	21.773
33.459	26.036	20.949
35.092	49.997	25.495
22.103	38.359	29.379
24.685	51.614	20.163
22.427	48.876	56.724
27.657	33.285	46.617
32.518		43.946
		56.708

## Sheet: Fig 2k
Podocyte	GEnC	Coculture
18.433	23.645	46.997
30.314	26.309	41.66
26.619	26.727	38.596
20.234	29.165	46.997
26.31	22.158	41.66
20.685	28.575	38.596
17.689	27.402	62.974
17.348	29.359	45.727
28.304	23.742	58.129
24.245	24.793	39.08
23.516	27.283	40.256
20.869	28.177	40.806
22.15	27.093	38.632
19.924	19.354	47.941
18.436	32.751	46.303
20.157	29.906	41.766
25.21	25.653	41.386
30.933	26.827	50.323
20.741	23.409	37.149
16.708		44.917
24.835		36.973
		46.383

## Sheet: Fig 2l
Podocytes	GEnC	Co-culture
11.536	11.19	43.028
11.339	13.029	38.959
11.048	11.594	46.27
10.645	14.577	54.072
10.18	13.778	34.351
10.491	17.515	46.931
11.154	14.856	47.422
	14.099	47.65
	13.547	59.899
	14.602

## Sheet: Fig 2m
Podocyte	GEnC	Glomsphere
0	2.20396	3.87441
0	0.130242	1.35268
0	-0.438067	0.725875

## Sheet: Fig 2n
Podocyte	GEnC	Glomsphere
0	0.263684	6.66025
0	-0.446482	4.78571
0	0.10848	5.45806

## Sheet: Fig 4a
Glom	2D	Spheroid
10.0268	0	6.14293
10.3258	0	6.81412
10.2048	0	6.13838

## Sheet: Fig 4b
Glom	2D	Spheroid
2.96128	0	2.40917
2.66815	0	2.01356
1.92659	0	1.54759

## Sheet: Fig 5i
Podocyte	Endo	2D coculture	GlomSphere
0.316294	0.904502	0.926497	696.334
1.6658	0.626113	1.19346	241.659
1.01791	0.523527	0.779088	899.223

## Sheet: Fig 5j
Podocyte	Endo	2D coculture	GlomSphere
0.584787	1.07079	2.43031	40260.2
1.53525	1.60124	1.71516	21905.5
0.879968	1.38706	1.31318	31944.2
			27441

## Sheet: Fig 6d
Untreated	Tgf/adr	Nintedanib
36.385	27.508	16.659
48.035	28.163	19.734
35.326	22.834	19.694
61.518	28.302	25.734
46.209	31.377	22.926
53.613	28.869	32.312
52.668	24.2	33.455
37.886	32.258	22.134
		30.073

[truncated: 12 more sheets: Fig 6e, Fig 6f, Fig 6j, Fig 6k, Fig 6l, Fig 7g, Sheet1, Fig 7h, Fig 7i, Fig 8d, Fig 8e, Fig 8f]
